# Supplementary material for: New relevant chorological and conservation data on Carex (Cyperaceae) and Hypericum (Hypericaceae) from Ecuador
Source: Biodivers Data J. 2023 Mar 8;11:e99603. doi: 10.3897/BDJ.11.e99603 (PMC10848657; doi:10.3897/BDJ.11.e99603)
Supplement: XML Treatment for Carex aztecica [file BDJ.11.e99603-treatment2.xml]

<!DOCTYPE tp:taxon-treatment
  PUBLIC "-//TaxonX//DTD Taxonomic Treatment Publishing DTD v0 20100105//EN" "tax-treatment-NSO.dtd">
<tp:taxon-treatment xmlns:tp="http://www.plazi.org/taxpub"><tp:treatment-meta><mixed-citation publication-type="journal"><person-group><name><surname>Jiménez-Mejías</surname><given-names>Pedro</given-names></name><name><surname>Morales-Alonso</surname><given-names>Ana</given-names></name><name><surname>Oleas</surname><given-names>Nora H</given-names></name><name><surname>Sánchez</surname><given-names>Enmily</given-names></name><name><surname>Martín-Bravo</surname><given-names>Santiago</given-names></name><name><surname>Masa-Iranzo</surname><given-names>Irene</given-names></name><name><surname>S. Meseguer</surname><given-names>Andrea</given-names></name></person-group><article-title>New relevant chorological and conservation data on <italic><tp:taxon-name><tp:taxon-name-part taxon-name-part-type="genus" reg="Carex">Carex</tp:taxon-name-part></tp:taxon-name></italic> (<tp:taxon-name><tp:taxon-name-part taxon-name-part-type="family">Cyperaceae</tp:taxon-name-part></tp:taxon-name>) and <italic><tp:taxon-name><tp:taxon-name-part taxon-name-part-type="genus" reg="Hypericum">Hypericum</tp:taxon-name-part></tp:taxon-name></italic> (<tp:taxon-name><tp:taxon-name-part taxon-name-part-type="family">Hypericaceae</tp:taxon-name-part></tp:taxon-name>) from Ecuador</article-title><source>Biodivers Data J</source><day>08</day><month>03</month><year>2023</year><volume>11</volume><pub-id pub-id-type="doi">10.3897/BDJ.11.e99603</pub-id></mixed-citation></tp:treatment-meta><tp:nomenclature><tp:taxon-name>
            <object-id xmlns:xlink="http://www.w3.org/1999/xlink" content-type="arpha" xlink:type="simple">68EF7BFE-923C-50AE-8754-0AE0C069CE1F</object-id>
            <tp:taxon-name-part taxon-name-part-type="genus">Carex</tp:taxon-name-part>
            <tp:taxon-name-part taxon-name-part-type="species">aztecica</tp:taxon-name-part>
          </tp:taxon-name><tp:taxon-authority>Mack. in N.L.Britton &amp; al. (eds.), N. Amer. Fl. 18: 229 (1935)</tp:taxon-authority></tp:nomenclature><tp:treatment-sec sec-type="materials"><title>Materials</title><list list-type="alpha-lower" list-content="occurrences"><list-item><p><bold>Type status:</bold> <named-content xmlns:xlink="http://www.w3.org/1999/xlink" content-type="dwc:typeStatus" xlink:type="simple">Other material</named-content>. <bold>Occurrence:</bold> catalogNumber: <named-content xmlns:xlink="http://www.w3.org/1999/xlink" content-type="dwc:catalogNumber" xlink:type="simple">QCA 36385</named-content>; recordedBy: <named-content xmlns:xlink="http://www.w3.org/1999/xlink" content-type="dwc:recordedBy" xlink:type="simple">S. Lægaard</named-content>; occurrenceID: <named-content xmlns:xlink="http://www.w3.org/1999/xlink" content-type="dwc:occurrenceID" xlink:type="simple">QCA 36385</named-content>; <bold>Taxon:</bold> scientificNameID: <named-content xmlns:xlink="http://www.w3.org/1999/xlink" content-type="dwc:scientificNameID" xlink:type="simple"><italic><tp:taxon-name><tp:taxon-name-part taxon-name-part-type="genus" reg="Carex">Carex</tp:taxon-name-part><tp:taxon-name-part taxon-name-part-type="species" reg="aztecica">aztecica</tp:taxon-name-part></tp:taxon-name></italic> Mack</named-content>; <bold>Location:</bold> country: <named-content xmlns:xlink="http://www.w3.org/1999/xlink" content-type="dwc:country" xlink:type="simple">Ecuador</named-content>; locality: <named-content xmlns:xlink="http://www.w3.org/1999/xlink" content-type="dwc:locality" xlink:type="simple">Cotopaxi. La Maná – Latacunga</named-content>; verbatimElevation: <named-content xmlns:xlink="http://www.w3.org/1999/xlink" content-type="dwc:verbatimElevation" xlink:type="simple">1200 m</named-content>; locationRemarks: <named-content xmlns:xlink="http://www.w3.org/1999/xlink" content-type="dwc:locationRemarks" xlink:type="simple">Cotopaxi. La Maná – Latacunga km 26, <named-content content-type="dwc:verbatimCoordinates" xlink:type="simple">79°07’W 00°52’S</named-content>, 1200 m, rocky roadbanks</named-content>; georeferenceProtocol: <named-content xmlns:xlink="http://www.w3.org/1999/xlink" content-type="dwc:georeferenceProtocol" xlink:type="simple">label</named-content>; <bold>Event:</bold> eventDate: <named-content xmlns:xlink="http://www.w3.org/1999/xlink" content-type="dwc:eventDate" xlink:type="simple">7 Apr 1993</named-content></p></list-item><list-item><p><bold>Type status:</bold> <named-content xmlns:xlink="http://www.w3.org/1999/xlink" content-type="dwc:typeStatus" xlink:type="simple">Other material</named-content>. <bold>Occurrence:</bold> catalogNumber: <named-content xmlns:xlink="http://www.w3.org/1999/xlink" content-type="dwc:catalogNumber" xlink:type="simple">QCNE 124910</named-content>; recordedBy: <named-content xmlns:xlink="http://www.w3.org/1999/xlink" content-type="dwc:recordedBy" xlink:type="simple">S. Lægaard</named-content>; occurrenceID: <named-content xmlns:xlink="http://www.w3.org/1999/xlink" content-type="dwc:occurrenceID" xlink:type="simple">QCNE 124910</named-content>; <bold>Taxon:</bold> scientificNameID: <named-content xmlns:xlink="http://www.w3.org/1999/xlink" content-type="dwc:scientificNameID" xlink:type="simple"><italic><tp:taxon-name><tp:taxon-name-part taxon-name-part-type="genus" reg="Carex">Carex</tp:taxon-name-part><tp:taxon-name-part taxon-name-part-type="species" reg="aztecica">aztecica</tp:taxon-name-part></tp:taxon-name></italic> Mack</named-content>; <bold>Location:</bold> country: <named-content xmlns:xlink="http://www.w3.org/1999/xlink" content-type="dwc:country" xlink:type="simple">Ecuador</named-content>; locality: <named-content xmlns:xlink="http://www.w3.org/1999/xlink" content-type="dwc:locality" xlink:type="simple">Cotopaxi. La Maná – Latacunga</named-content>; verbatimElevation: <named-content xmlns:xlink="http://www.w3.org/1999/xlink" content-type="dwc:verbatimElevation" xlink:type="simple">1201 m</named-content>; locationRemarks: <named-content xmlns:xlink="http://www.w3.org/1999/xlink" content-type="dwc:locationRemarks" xlink:type="simple">Cotopaxi. La Maná – Latacunga km 26, <named-content content-type="dwc:verbatimCoordinates" xlink:type="simple">79°07’W 00°52’S</named-content>, 1200 m, rocky roadbanks</named-content>; georeferenceProtocol: <named-content xmlns:xlink="http://www.w3.org/1999/xlink" content-type="dwc:georeferenceProtocol" xlink:type="simple">label</named-content>; <bold>Event:</bold> eventDate: <named-content xmlns:xlink="http://www.w3.org/1999/xlink" content-type="dwc:eventDate" xlink:type="simple">7 Apr 1993</named-content></p></list-item></list></tp:treatment-sec><tp:treatment-sec sec-type="Taxon discussion"><title>Taxon discussion</title><p><italic><tp:taxon-name><tp:taxon-name-part taxon-name-part-type="genus" reg="Carex">Carex</tp:taxon-name-part><tp:taxon-name-part taxon-name-part-type="species" reg="aztecica">aztecica</tp:taxon-name-part></tp:taxon-name></italic> was hitherto considered a Mesoamerican endemic species, known from southern Mexico and Guatemala. It belongs to the problematic Decora Clade (subg. <tp:taxon-name><tp:taxon-name-part taxon-name-part-type="genus" reg="Carex"/><tp:taxon-name-part taxon-name-part-type="subgenus" reg="Carex">Carex</tp:taxon-name-part></tp:taxon-name>), where it was included as part of the variation of sect. <tp:taxon-name><tp:taxon-name-part taxon-name-part-type="genus" reg="Carex"/><tp:taxon-name-part taxon-name-part-type="section" reg="Indicae">Indicae</tp:taxon-name-part></tp:taxon-name> Tuckerman <italic>sensu lato</italic>, a set of species with lax paniculate inflorescences and utriculiform cladoprophylls. The Decora clade is one of the two groups of <italic><tp:taxon-name><tp:taxon-name-part taxon-name-part-type="genus" reg="Carex">Carex</tp:taxon-name-part></tp:taxon-name></italic> that are exclusively distributed in tropical-subtropical areas, along with sect. <tp:taxon-name><tp:taxon-name-part taxon-name-part-type="genus" reg="Carex"/><tp:taxon-name-part taxon-name-part-type="section" reg="Fecundae">Fecundae</tp:taxon-name-part></tp:taxon-name> Kük. (see below).</p><p>The records that we present here are the first for Ecuador, but also for South America. In addition, they constitute the new known southernmost limit of the species. The taxon can be distinguished from the closely related <italic><tp:taxon-name><tp:taxon-name-part taxon-name-part-type="genus" reg="Cyperus">C.</tp:taxon-name-part><tp:taxon-name-part taxon-name-part-type="species" reg="polystachya">polystachya</tp:taxon-name-part></tp:taxon-name></italic> Wahlenb. by its darker female glumes (purple-brown to dark-brown in <italic><tp:taxon-name><tp:taxon-name-part taxon-name-part-type="genus" reg="Carex">C.</tp:taxon-name-part><tp:taxon-name-part taxon-name-part-type="species" reg="aztecica">aztecica</tp:taxon-name-part></tp:taxon-name></italic> vs. orange, pale reddish-brown, stramineous or hyaline in <italic><tp:taxon-name><tp:taxon-name-part taxon-name-part-type="genus" reg="Cyperus">C.</tp:taxon-name-part><tp:taxon-name-part taxon-name-part-type="species" reg="polystachya">polystachya</tp:taxon-name-part></tp:taxon-name></italic>) with blunter apex (at least some glumes obtuse or acute vs. all glumes acuminate to awned) and the utricles with the beak reddish-tinged (vs. not tinged) (<xref ref-type="bibr" rid="B8315997">Hermann (1974)</xref>, <xref ref-type="bibr" rid="B8316552">Chater (1980)</xref>. These localities in Ecuador become the new known southernmost limit of the species.</p></tp:treatment-sec><ref-list><ref id="B8315997"><element-citation xmlns:xlink="http://www.w3.org/1999/xlink" publication-type="book" xlink:type="simple"><person-group person-group-type="author"><name name-style="western"><surname>Hermann</surname><given-names>F. J.</given-names></name></person-group><year>1974</year><source>Manual of the genus <italic><tp:taxon-name><tp:taxon-name-part taxon-name-part-type="genus" reg="Carex">Carex</tp:taxon-name-part></tp:taxon-name></italic> in Mexico and Central America</source><publisher-name>US Department of Agriculture</publisher-name><size units="page">219</size></element-citation></ref><ref id="B8316552"><element-citation xmlns:xlink="http://www.w3.org/1999/xlink" publication-type="chapter" xlink:type="simple"><person-group person-group-type="author"><name name-style="western"><surname>Chater</surname><given-names>A. O.</given-names></name></person-group><year>1980</year><chapter-title><italic>Carex</italic> L</chapter-title><person-group person-group-type="editor"><name name-style="western"><surname>Davidse</surname><given-names>D</given-names></name><name name-style="western"><surname>Sousa Sánchez</surname><given-names>M</given-names></name><name name-style="western"><surname>Chater</surname><given-names>A. O. C.</given-names></name></person-group><source>Flora Mesoamericana</source><volume>Vol. 6, Alismataceae a Cyperaceae</volume><publisher-name>Universidad Nacional Autónoma de México</publisher-name><publisher-loc>México City</publisher-loc><size units="page">464-473</size></element-citation></ref></ref-list></tp:taxon-treatment>
