# Supplementary material for: New relevant chorological and conservation data on Carex (Cyperaceae) and Hypericum (Hypericaceae) from Ecuador
Source: Biodivers Data J. 2023 Mar 8;11:e99603. doi: 10.3897/BDJ.11.e99603 (PMC10848657; doi:10.3897/BDJ.11.e99603)
Supplement: XML Treatment for Carex brehmeri [file BDJ.11.e99603-treatment3.xml]

<!DOCTYPE tp:taxon-treatment
  PUBLIC "-//TaxonX//DTD Taxonomic Treatment Publishing DTD v0 20100105//EN" "tax-treatment-NSO.dtd">
<tp:taxon-treatment xmlns:tp="http://www.plazi.org/taxpub"><tp:treatment-meta><mixed-citation publication-type="journal"><person-group><name><surname>Jiménez-Mejías</surname><given-names>Pedro</given-names></name><name><surname>Morales-Alonso</surname><given-names>Ana</given-names></name><name><surname>Oleas</surname><given-names>Nora H</given-names></name><name><surname>Sánchez</surname><given-names>Enmily</given-names></name><name><surname>Martín-Bravo</surname><given-names>Santiago</given-names></name><name><surname>Masa-Iranzo</surname><given-names>Irene</given-names></name><name><surname>S. Meseguer</surname><given-names>Andrea</given-names></name></person-group><article-title>New relevant chorological and conservation data on <italic><tp:taxon-name><tp:taxon-name-part taxon-name-part-type="genus" reg="Carex">Carex</tp:taxon-name-part></tp:taxon-name></italic> (<tp:taxon-name><tp:taxon-name-part taxon-name-part-type="family">Cyperaceae</tp:taxon-name-part></tp:taxon-name>) and <italic><tp:taxon-name><tp:taxon-name-part taxon-name-part-type="genus" reg="Hypericum">Hypericum</tp:taxon-name-part></tp:taxon-name></italic> (<tp:taxon-name><tp:taxon-name-part taxon-name-part-type="family">Hypericaceae</tp:taxon-name-part></tp:taxon-name>) from Ecuador</article-title><source>Biodivers Data J</source><day>08</day><month>03</month><year>2023</year><volume>11</volume><pub-id pub-id-type="doi">10.3897/BDJ.11.e99603</pub-id></mixed-citation></tp:treatment-meta><tp:nomenclature><tp:taxon-name>
            <object-id xmlns:xlink="http://www.w3.org/1999/xlink" content-type="arpha" xlink:type="simple">91B060B6-E4AC-5296-A75D-CF749BD7A7B9</object-id>
            <tp:taxon-name-part taxon-name-part-type="genus">Carex</tp:taxon-name-part>
            <tp:taxon-name-part taxon-name-part-type="species">brehmeri</tp:taxon-name-part>
          </tp:taxon-name><tp:taxon-authority>Boeckeler, Allg. Bot. Z. Syst. 2: 190 (1896)</tp:taxon-authority></tp:nomenclature><tp:treatment-sec sec-type="materials"><title>Materials</title><list list-type="alpha-lower" list-content="occurrences"><list-item><p><bold>Type status:</bold> <named-content xmlns:xlink="http://www.w3.org/1999/xlink" content-type="dwc:typeStatus" xlink:type="simple">Other material</named-content>. <bold>Occurrence:</bold> catalogNumber: <named-content xmlns:xlink="http://www.w3.org/1999/xlink" content-type="dwc:catalogNumber" xlink:type="simple">QCA 238505</named-content>; recordNumber: <named-content xmlns:xlink="http://www.w3.org/1999/xlink" content-type="dwc:recordNumber" xlink:type="simple">800</named-content>; recordedBy: <named-content xmlns:xlink="http://www.w3.org/1999/xlink" content-type="dwc:recordedBy" xlink:type="simple">S. Salgado</named-content>; occurrenceID: <named-content xmlns:xlink="http://www.w3.org/1999/xlink" content-type="dwc:occurrenceID" xlink:type="simple">QCA 238505</named-content>; <bold>Taxon:</bold> scientificName: <named-content xmlns:xlink="http://www.w3.org/1999/xlink" content-type="dwc:scientificName" xlink:type="simple"><italic><tp:taxon-name><tp:taxon-name-part taxon-name-part-type="genus" reg="Carex">Carex</tp:taxon-name-part><tp:taxon-name-part taxon-name-part-type="species" reg="brehmeri">brehmeri</tp:taxon-name-part></tp:taxon-name></italic> Boeckeler</named-content>; <bold>Location:</bold> country: <named-content xmlns:xlink="http://www.w3.org/1999/xlink" content-type="dwc:country" xlink:type="simple">Ecuador</named-content>; stateProvince: <named-content xmlns:xlink="http://www.w3.org/1999/xlink" content-type="dwc:stateProvince" xlink:type="simple">Imbabura</named-content>; verbatimLocality: <named-content xmlns:xlink="http://www.w3.org/1999/xlink" content-type="dwc:verbatimLocality" xlink:type="simple">Volcán Cotacachi, vía a las lagunas de Piñan</named-content>; verbatimElevation: <named-content xmlns:xlink="http://www.w3.org/1999/xlink" content-type="dwc:verbatimElevation" xlink:type="simple">3838 m</named-content>; locationRemarks: <named-content xmlns:xlink="http://www.w3.org/1999/xlink" content-type="dwc:locationRemarks" xlink:type="simple">Imbabura. Volcán Cotacachi, vía a las lagunas de Piñán, 3838 m</named-content>; georeferenceProtocol: <named-content xmlns:xlink="http://www.w3.org/1999/xlink" content-type="dwc:georeferenceProtocol" xlink:type="simple">label</named-content>; <bold>Event:</bold> verbatimEventDate: <named-content xmlns:xlink="http://www.w3.org/1999/xlink" content-type="dwc:verbatimEventDate" xlink:type="simple">21 Jan 2009</named-content>; <bold>Record Level:</bold> basisOfRecord: <named-content xmlns:xlink="http://www.w3.org/1999/xlink" content-type="dwc:basisOfRecord" xlink:type="simple">PreservedSpecimen</named-content></p></list-item></list></tp:treatment-sec><tp:treatment-sec sec-type="Taxon discussion"><title>Taxon discussion</title><p><italic><tp:taxon-name><tp:taxon-name-part taxon-name-part-type="genus" reg="Carex">Carex</tp:taxon-name-part><tp:taxon-name-part taxon-name-part-type="species" reg="brehmeri">brehmeri</tp:taxon-name-part></tp:taxon-name></italic> is a poorly known Andean taxon, reported from isolated locations in Venezuela, Colombia, Peru and Bolivia (<xref ref-type="bibr" rid="B8315622">Jiménez-Mejías et al. 2020</xref>, Jiménez-Mejías et al., under review). It is closely related to <italic><tp:taxon-name><tp:taxon-name-part taxon-name-part-type="genus" reg="Carex">C.</tp:taxon-name-part><tp:taxon-name-part taxon-name-part-type="species" reg="enneastachya">enneastachya</tp:taxon-name-part></tp:taxon-name></italic> C.B.Clarke (<xref ref-type="bibr" rid="B8315574">Benítez-Benítez et al. 2021b</xref>; see also below). Both species belong to sect. <tp:taxon-name><tp:taxon-name-part taxon-name-part-type="genus" reg="Phacocystis">Phacocystis</tp:taxon-name-part></tp:taxon-name> Dumort. (subg. <tp:taxon-name><tp:taxon-name-part taxon-name-part-type="genus" reg="Phacocystis"/><tp:taxon-name-part taxon-name-part-type="subgenus" reg="Carex">Carex</tp:taxon-name-part></tp:taxon-name>), a subcosmopolitan group with a few South American species.</p><p>We provide the first record of this small plant from Ecuador. Despite the fact that it might actually be a mere small form of <italic><tp:taxon-name><tp:taxon-name-part taxon-name-part-type="genus" reg="Carex">C.</tp:taxon-name-part><tp:taxon-name-part taxon-name-part-type="species" reg="enneastachya">enneastachya</tp:taxon-name-part></tp:taxon-name></italic> (see <xref ref-type="bibr" rid="B8315622">Jiménez-Mejías et al. 2020</xref>), we present here <italic><tp:taxon-name><tp:taxon-name-part taxon-name-part-type="genus" reg="Carex">C.</tp:taxon-name-part><tp:taxon-name-part taxon-name-part-type="species" reg="brehmeri">brehmeri</tp:taxon-name-part></tp:taxon-name></italic> separately as a compromise solution to uncover the existence of such taxonomically problematic forms in Ecuador. A comprehensive sampling of the South American species and populations of sect. <tp:taxon-name><tp:taxon-name-part taxon-name-part-type="genus" reg="Carex"/><tp:taxon-name-part taxon-name-part-type="section" reg="Phacocystis">Phacocystis</tp:taxon-name-part></tp:taxon-name> and a detailed systematic study are needed to unravel the taxonomy of the group in the continent.</p></tp:treatment-sec><ref-list><ref id="B8315622"><element-citation xmlns:xlink="http://www.w3.org/1999/xlink" publication-type="article" xlink:type="simple"><person-group person-group-type="author"><name name-style="western"><surname>Jiménez-Mejías</surname><given-names>Pedro</given-names></name><name name-style="western"><surname>Fabbroni</surname><given-names>Mariela</given-names></name><name name-style="western"><surname>Haigh</surname><given-names>Anna</given-names></name></person-group><year>2020</year><article-title>Chorological, nomenclatural and taxonomic notes on <italic><tp:taxon-name><tp:taxon-name-part taxon-name-part-type="genus" reg="Carex">Carex</tp:taxon-name-part></tp:taxon-name></italic> (<tp:taxon-name><tp:taxon-name-part taxon-name-part-type="family">Cyperaceae</tp:taxon-name-part></tp:taxon-name>) from Bolivia and northern Argentina</article-title><source>Kew Bulletin</source><volume>75</volume><issue>24</issue><pub-id pub-id-type="doi">10.1007/S12225-020-9880-8</pub-id></element-citation></ref><ref id="B8315574"><element-citation xmlns:xlink="http://www.w3.org/1999/xlink" publication-type="article" xlink:type="simple"><person-group person-group-type="author"><name name-style="western"><surname>Benítez-Benítez</surname><given-names>Carmen</given-names></name><name name-style="western"><surname>Martín-Bravo</surname><given-names>Santiago</given-names></name><name name-style="western"><surname>Bjora</surname><given-names>Charlotte</given-names></name><name name-style="western"><surname>Gebauer</surname><given-names>Sebastian</given-names></name><name name-style="western"><surname>Hipp</surname><given-names>Andrew</given-names></name><name name-style="western"><surname>Hoffmann</surname><given-names>Matthias</given-names></name><name name-style="western"><surname>Garcés</surname><given-names>Modesto</given-names></name><name name-style="western"><surname>Pedersen</surname><given-names>Tyril</given-names></name><name name-style="western"><surname>Reznicek</surname><given-names>Anton</given-names></name><name name-style="western"><surname>Roalson</surname><given-names>Eric</given-names></name><name name-style="western"><surname>Volkova</surname><given-names>Polina</given-names></name><name name-style="western"><surname>Yano</surname><given-names>Okihito</given-names></name><name name-style="western"><surname>Spalink</surname><given-names>Daniel</given-names></name><name name-style="western"><surname>Jiménez-Mejías</surname><given-names>Pedro</given-names></name></person-group><year>2021</year><article-title>Geographical vs. ecological diversification patterns in <tp:taxon-name><tp:taxon-name-part taxon-name-part-type="genus" reg="Carex">Carex</tp:taxon-name-part><tp:taxon-name-part taxon-name-part-type="infraspecific-rank">section</tp:taxon-name-part><tp:taxon-name-part taxon-name-part-type="section" reg="Phacocystis">Phacocystis</tp:taxon-name-part></tp:taxon-name> (<tp:taxon-name><tp:taxon-name-part taxon-name-part-type="family">Cyperaceae</tp:taxon-name-part></tp:taxon-name>): patterns hidden behind a twisted taxonomy</article-title><source>Journal of Systematics and Evolution</source><volume>59</volume><pub-id pub-id-type="doi">10.1111/jse.12731</pub-id></element-citation></ref></ref-list></tp:taxon-treatment>
