# Supplementary material for: New relevant chorological and conservation data on Carex (Cyperaceae) and Hypericum (Hypericaceae) from Ecuador
Source: Biodivers Data J. 2023 Mar 8;11:e99603. doi: 10.3897/BDJ.11.e99603 (PMC10848657; doi:10.3897/BDJ.11.e99603)
Supplement: XML Treatment for Carex ecuadorensis [file BDJ.11.e99603-treatment5.xml]

<!DOCTYPE tp:taxon-treatment
  PUBLIC "-//TaxonX//DTD Taxonomic Treatment Publishing DTD v0 20100105//EN" "tax-treatment-NSO.dtd">
<tp:taxon-treatment xmlns:tp="http://www.plazi.org/taxpub"><tp:treatment-meta><mixed-citation publication-type="journal"><person-group><name><surname>Jiménez-Mejías</surname><given-names>Pedro</given-names></name><name><surname>Morales-Alonso</surname><given-names>Ana</given-names></name><name><surname>Oleas</surname><given-names>Nora H</given-names></name><name><surname>Sánchez</surname><given-names>Enmily</given-names></name><name><surname>Martín-Bravo</surname><given-names>Santiago</given-names></name><name><surname>Masa-Iranzo</surname><given-names>Irene</given-names></name><name><surname>S. Meseguer</surname><given-names>Andrea</given-names></name></person-group><article-title>New relevant chorological and conservation data on <italic><tp:taxon-name><tp:taxon-name-part taxon-name-part-type="genus" reg="Carex">Carex</tp:taxon-name-part></tp:taxon-name></italic> (<tp:taxon-name><tp:taxon-name-part taxon-name-part-type="family">Cyperaceae</tp:taxon-name-part></tp:taxon-name>) and <italic><tp:taxon-name><tp:taxon-name-part taxon-name-part-type="genus" reg="Hypericum">Hypericum</tp:taxon-name-part></tp:taxon-name></italic> (<tp:taxon-name><tp:taxon-name-part taxon-name-part-type="family">Hypericaceae</tp:taxon-name-part></tp:taxon-name>) from Ecuador</article-title><source>Biodivers Data J</source><day>08</day><month>03</month><year>2023</year><volume>11</volume><pub-id pub-id-type="doi">10.3897/BDJ.11.e99603</pub-id></mixed-citation></tp:treatment-meta><tp:nomenclature><tp:taxon-name>
            <object-id xmlns:xlink="http://www.w3.org/1999/xlink" content-type="arpha" xlink:type="simple">455DACA7-8D99-5206-89A7-322C72AA9121</object-id>
            <tp:taxon-name-part taxon-name-part-type="genus">Carex</tp:taxon-name-part>
            <tp:taxon-name-part taxon-name-part-type="species">ecuadorensis</tp:taxon-name-part>
          </tp:taxon-name><tp:taxon-authority>(G.A.Wheeler &amp; Goetgh.) J.R.Starr, Bot. J. Linn. Soc. 179: 31 (2015)</tp:taxon-authority><tp:nomenclature-citation-list><tp:nomenclature-citation><tp:taxon-name>
                <tp:taxon-name-part taxon-name-part-type="genus" reg="Carex"/>
                <tp:taxon-name-part taxon-name-part-type="species" reg="ecuadorensis"/>
              </tp:taxon-name><comment>=<italic><tp:taxon-name><tp:taxon-name-part taxon-name-part-type="genus" reg="Uncinia">Uncinia</tp:taxon-name-part><tp:taxon-name-part taxon-name-part-type="species" reg="ecuadorensis">ecuadorensis</tp:taxon-name-part></tp:taxon-name></italic> G.A.Wheeler &amp; Goetgh., Aliso 15: 10 (1997).</comment></tp:nomenclature-citation></tp:nomenclature-citation-list></tp:nomenclature><tp:treatment-sec sec-type="materials"><title>Materials</title><list list-type="alpha-lower" list-content="occurrences"><list-item><p><bold>Type status:</bold> <named-content xmlns:xlink="http://www.w3.org/1999/xlink" content-type="dwc:typeStatus" xlink:type="simple">Other material</named-content>. <bold>Occurrence:</bold> catalogNumber: <named-content xmlns:xlink="http://www.w3.org/1999/xlink" content-type="dwc:catalogNumber" xlink:type="simple">117ECU-AMA22 (HUTI, UPOS)</named-content>; recordNumber: <named-content xmlns:xlink="http://www.w3.org/1999/xlink" content-type="dwc:recordNumber" xlink:type="simple">117</named-content>; recordedBy: <named-content xmlns:xlink="http://www.w3.org/1999/xlink" content-type="dwc:recordedBy" xlink:type="simple">A. Morales Alonso, P. Jiménez Mejías, I. Masa Iranzo &amp; E. Sánchez</named-content>; occurrenceID: <named-content xmlns:xlink="http://www.w3.org/1999/xlink" content-type="dwc:occurrenceID" xlink:type="simple">117ECU-AMA22 (HUTI, UPOS)</named-content>; <bold>Taxon:</bold> scientificName: <named-content xmlns:xlink="http://www.w3.org/1999/xlink" content-type="dwc:scientificName" xlink:type="simple"><italic><tp:taxon-name><tp:taxon-name-part taxon-name-part-type="genus" reg="Carex">Carex</tp:taxon-name-part><tp:taxon-name-part taxon-name-part-type="species" reg="ecuadorensis">ecuadorensis</tp:taxon-name-part></tp:taxon-name></italic> (G.A.Wheeler &amp; Goetgh.) J.R.Starr</named-content>; <bold>Location:</bold> country: <named-content xmlns:xlink="http://www.w3.org/1999/xlink" content-type="dwc:country" xlink:type="simple">Ecuador</named-content>; stateProvince: <named-content xmlns:xlink="http://www.w3.org/1999/xlink" content-type="dwc:stateProvince" xlink:type="simple">Imbabura</named-content>; locality: <named-content xmlns:xlink="http://www.w3.org/1999/xlink" content-type="dwc:locality" xlink:type="simple">National Park Cotacachi</named-content>; verbatimElevation: <named-content xmlns:xlink="http://www.w3.org/1999/xlink" content-type="dwc:verbatimElevation" xlink:type="simple">3918 m</named-content>; locationRemarks: <named-content xmlns:xlink="http://www.w3.org/1999/xlink" content-type="dwc:locationRemarks" xlink:type="simple">Imbabura. Parque Nacional de Cotacachi, camino de las antenas del Cotacachi, <named-content content-type="dwc:verbatimCoordinates" xlink:type="simple">00°19.7943'N 078°20.5391'W</named-content>, 3918 m, acequia en pajonal, cerca del desagüe al camino</named-content>; georeferenceProtocol: <named-content xmlns:xlink="http://www.w3.org/1999/xlink" content-type="dwc:georeferenceProtocol" xlink:type="simple">GPS</named-content>; <bold>Identification:</bold> identifiedBy: <named-content xmlns:xlink="http://www.w3.org/1999/xlink" content-type="dwc:identifiedBy" xlink:type="simple">P. Jiménez-Mejías</named-content>; dateIdentified: <named-content xmlns:xlink="http://www.w3.org/1999/xlink" content-type="dwc:dateIdentified" xlink:type="simple">2022</named-content>; <bold>Record Level:</bold> basisOfRecord: <named-content xmlns:xlink="http://www.w3.org/1999/xlink" content-type="dwc:basisOfRecord" xlink:type="simple">PreservedSpecimen</named-content></p></list-item></list></tp:treatment-sec><tp:treatment-sec sec-type="Taxon discussion"><title>Taxon discussion</title><p>An Ecuadorian endemic that belongs to sect. <tp:taxon-name><tp:taxon-name-part taxon-name-part-type="genus" reg="Carex"/><tp:taxon-name-part taxon-name-part-type="section" reg="Uncinia">Uncinia</tp:taxon-name-part></tp:taxon-name> (Pers.) Baill. (subg. <tp:taxon-name><tp:taxon-name-part taxon-name-part-type="genus" reg="Carex"/><tp:taxon-name-part taxon-name-part-type="subgenus" reg="Uncinia">Uncinia</tp:taxon-name-part></tp:taxon-name> (Pers.) Peterm.), a mainly Southern Hemisphere group disjunctly distributed between the Neotropic and the SW Pacific. Formerly recognized as its own genus (<italic><tp:taxon-name><tp:taxon-name-part taxon-name-part-type="genus" reg="Uncinia">Uncinia</tp:taxon-name-part></tp:taxon-name></italic> Pers.; <xref ref-type="bibr" rid="B8315708">Global Carex Group (2015)</xref>), it is one of the few <italic><tp:taxon-name><tp:taxon-name-part taxon-name-part-type="genus" reg="Carex">Carex</tp:taxon-name-part></tp:taxon-name></italic> groups with an unequivocal epizoochorus adaptation: the utricles bear a hooked appendix that allows them to attach to fur or feathers (Fig. <xref ref-type="fig" rid="F8315444">1</xref> A,a).</p><p><italic><tp:taxon-name><tp:taxon-name-part taxon-name-part-type="genus" reg="Carex">Carex</tp:taxon-name-part><tp:taxon-name-part taxon-name-part-type="species" reg="ecuadorensis">ecuadorensis</tp:taxon-name-part></tp:taxon-name></italic> was reported as threatened in the Ecuadorian Red List (as <italic><tp:taxon-name><tp:taxon-name-part taxon-name-part-type="genus" reg="Uncinia">Uncinia</tp:taxon-name-part><tp:taxon-name-part taxon-name-part-type="species" reg="ecuadorensis">ecuadorensis</tp:taxon-name-part></tp:taxon-name></italic>) under the category vulnerable (VU). Known from only two localities collected in the 80s, we confirm its persistence in at least one of these (the type location) and provide an exact location with coordinates. The reported population was found in a natural drainage channel of the pajonal. It was healthy, with about twenty individuals in good conditions. The only direct threat we noticed is the erosion of the slopes next to the road, which was more developed in other sectors. Probably, <italic><tp:taxon-name><tp:taxon-name-part taxon-name-part-type="genus" reg="Carex">Carex</tp:taxon-name-part><tp:taxon-name-part taxon-name-part-type="species" reg="ecuadorensis">ecuadorensis</tp:taxon-name-part></tp:taxon-name></italic> is growing in similar habitats in additional places of more difficult access within the same area. In any case, the location of this population in a National Park is an important safeguard for the future persistence of this species.</p></tp:treatment-sec><tp:treatment-sec><!--Section generated to contain objects referenced in tp:taxon-treatment.--><fig id="F8315444" position="float" orientation="portrait"><object-id xmlns:xlink="http://www.w3.org/1999/xlink" content-type="arpha" xlink:type="simple">1A7E6840-43AE-5EB6-B5BE-43A77B75C384</object-id><object-id xmlns:xlink="http://www.w3.org/1999/xlink" content-type="doi" xlink:type="simple">10.3897/BDJ.11.e99603.figure1</object-id><label>Figure 1.</label><caption><p>Representative photos of <italic><tp:taxon-name><tp:taxon-name-part taxon-name-part-type="genus" reg="Carex">Carex</tp:taxon-name-part></tp:taxon-name></italic> species (capital letters) mentioned in this work and their habitats (small letters). <italic><tp:taxon-name><tp:taxon-name-part taxon-name-part-type="genus" reg="Carex">Carex</tp:taxon-name-part><tp:taxon-name-part taxon-name-part-type="species" reg="ecuadorensis">ecuadorensis</tp:taxon-name-part></tp:taxon-name></italic>: (<bold>A,a</bold>), Imbabura, Parque Nacional de Cotacachi, type locality. <italic><tp:taxon-name><tp:taxon-name-part taxon-name-part-type="genus" reg="Carex">Carex</tp:taxon-name-part><tp:taxon-name-part taxon-name-part-type="species" reg="madida">madida</tp:taxon-name-part></tp:taxon-name></italic>: (<bold>B,b</bold>), Pichincha, Parque Nacional Cayambe-Coca, type locality; (<bold>C,c</bold>), Carchi, Reserva Ecológica El Ángel. <italic><tp:taxon-name><tp:taxon-name-part taxon-name-part-type="genus" reg="Carex">Carex</tp:taxon-name-part><tp:taxon-name-part taxon-name-part-type="species" reg="punicola">punicola</tp:taxon-name-part></tp:taxon-name></italic>: (<bold>D,d</bold>), Pichincha, Parque Nacional Cotopaxi. <italic><tp:taxon-name><tp:taxon-name-part taxon-name-part-type="genus" reg="Carex">Carex</tp:taxon-name-part><tp:taxon-name-part taxon-name-part-type="species" reg="sodiroi">sodiroi</tp:taxon-name-part></tp:taxon-name></italic>: (<bold>E,e</bold>), Pichincha, Reserva Geobotánica Pululahua. <italic><tp:taxon-name><tp:taxon-name-part taxon-name-part-type="genus" reg="Carex">Carex</tp:taxon-name-part><tp:taxon-name-part taxon-name-part-type="species" reg="subsacculata">subsacculata</tp:taxon-name-part></tp:taxon-name></italic>: (<bold>F1,F2,f</bold>), Pichincha, Reserva Biológica Yanacocha; the specimen in picture F1 is still inmature, while the one in picture F2 is fully ripe.</p></caption><graphic xmlns:xlink="http://www.w3.org/1999/xlink" xlink:href="bdj-11-e99603-g001.jpg" position="float" id="oo_781991.jpg" orientation="portrait" xlink:type="simple"><uri content-type="original_file" xlink:type="simple">https://binary.pensoft.net/fig/781991</uri></graphic></fig></tp:treatment-sec><ref-list><ref id="B8315708"><element-citation xmlns:xlink="http://www.w3.org/1999/xlink" publication-type="article" xlink:type="simple"><person-group person-group-type="author"><name name-style="western"><surname>Group</surname><given-names>Global Carex</given-names></name></person-group><year>2015</year><article-title>Making <italic><tp:taxon-name><tp:taxon-name-part taxon-name-part-type="genus" reg="Carex">Carex</tp:taxon-name-part></tp:taxon-name></italic> monophyletic (<tp:taxon-name><tp:taxon-name-part taxon-name-part-type="family">Cyperaceae</tp:taxon-name-part></tp:taxon-name>, tribe <tp:taxon-name><tp:taxon-name-part taxon-name-part-type="tribe">Cariceae</tp:taxon-name-part></tp:taxon-name>): a new broader circumscription</article-title><source>Botanical Journal of the Linnean Society</source><volume>179</volume><issue>1</issue><fpage>1</fpage><lpage>42</lpage><pub-id pub-id-type="doi">10.1111/boj.12298</pub-id></element-citation></ref></ref-list></tp:taxon-treatment>
