# Supplementary material for: New relevant chorological and conservation data on Carex (Cyperaceae) and Hypericum (Hypericaceae) from Ecuador
Source: Biodivers Data J. 2023 Mar 8;11:e99603. doi: 10.3897/BDJ.11.e99603 (PMC10848657; doi:10.3897/BDJ.11.e99603)
Supplement: XML Treatment for Carex goetghebeurii [file BDJ.11.e99603-treatment8.xml]

<!DOCTYPE tp:taxon-treatment
  PUBLIC "-//TaxonX//DTD Taxonomic Treatment Publishing DTD v0 20100105//EN" "tax-treatment-NSO.dtd">
<tp:taxon-treatment xmlns:tp="http://www.plazi.org/taxpub"><tp:treatment-meta><mixed-citation publication-type="journal"><person-group><name><surname>Jiménez-Mejías</surname><given-names>Pedro</given-names></name><name><surname>Morales-Alonso</surname><given-names>Ana</given-names></name><name><surname>Oleas</surname><given-names>Nora H</given-names></name><name><surname>Sánchez</surname><given-names>Enmily</given-names></name><name><surname>Martín-Bravo</surname><given-names>Santiago</given-names></name><name><surname>Masa-Iranzo</surname><given-names>Irene</given-names></name><name><surname>S. Meseguer</surname><given-names>Andrea</given-names></name></person-group><article-title>New relevant chorological and conservation data on <italic><tp:taxon-name><tp:taxon-name-part taxon-name-part-type="genus" reg="Carex">Carex</tp:taxon-name-part></tp:taxon-name></italic> (<tp:taxon-name><tp:taxon-name-part taxon-name-part-type="family">Cyperaceae</tp:taxon-name-part></tp:taxon-name>) and <italic><tp:taxon-name><tp:taxon-name-part taxon-name-part-type="genus" reg="Hypericum">Hypericum</tp:taxon-name-part></tp:taxon-name></italic> (<tp:taxon-name><tp:taxon-name-part taxon-name-part-type="family">Hypericaceae</tp:taxon-name-part></tp:taxon-name>) from Ecuador</article-title><source>Biodivers Data J</source><day>08</day><month>03</month><year>2023</year><volume>11</volume><pub-id pub-id-type="doi">10.3897/BDJ.11.e99603</pub-id></mixed-citation></tp:treatment-meta><tp:nomenclature><tp:taxon-name>
            <object-id xmlns:xlink="http://www.w3.org/1999/xlink" content-type="arpha" xlink:type="simple">7EF0EDBB-53BF-5E72-8C08-32307FA090DD</object-id>
            <tp:taxon-name-part taxon-name-part-type="genus">Carex</tp:taxon-name-part>
            <tp:taxon-name-part taxon-name-part-type="species">goetghebeurii</tp:taxon-name-part>
          </tp:taxon-name><tp:taxon-authority>J.R.Starr, Bot. J. Linn. Soc. 179: 32 (2015)</tp:taxon-authority><tp:nomenclature-citation-list><tp:nomenclature-citation><tp:taxon-name>
                <tp:taxon-name-part taxon-name-part-type="genus" reg="Carex"/>
                <tp:taxon-name-part taxon-name-part-type="species" reg="goetghebeurii"/>
              </tp:taxon-name><comment>=<italic><tp:taxon-name><tp:taxon-name-part taxon-name-part-type="genus" reg="Uncinia">Uncinia</tp:taxon-name-part><tp:taxon-name-part taxon-name-part-type="species" reg="tenuifolia">tenuifolia</tp:taxon-name-part></tp:taxon-name></italic> G.A.Wheeler &amp; Goetgh., Aliso 14: 144 (1995).</comment></tp:nomenclature-citation></tp:nomenclature-citation-list></tp:nomenclature><tp:treatment-sec sec-type="Taxon discussion"><title>Taxon discussion</title><p>Another Ecuadorian endemic that belongs to sect. <tp:taxon-name><tp:taxon-name-part taxon-name-part-type="genus" reg="Carex"/><tp:taxon-name-part taxon-name-part-type="section" reg="Uncinia">Uncinia</tp:taxon-name-part></tp:taxon-name> (see <italic><tp:taxon-name><tp:taxon-name-part taxon-name-part-type="genus" reg="Carex">C.</tp:taxon-name-part><tp:taxon-name-part taxon-name-part-type="species" reg="ecuadorensis">ecuadorensis</tp:taxon-name-part></tp:taxon-name></italic>).</p><p><italic><tp:taxon-name><tp:taxon-name-part taxon-name-part-type="genus" reg="Carex">Carex</tp:taxon-name-part><tp:taxon-name-part taxon-name-part-type="species" reg="goetghebeurii">goetghebeurii</tp:taxon-name-part></tp:taxon-name></italic> was reported as threatened (VU category) in the Ecuadorian Red List (as <italic><tp:taxon-name><tp:taxon-name-part taxon-name-part-type="genus" reg="Uncinia">Uncinia</tp:taxon-name-part><tp:taxon-name-part taxon-name-part-type="species" reg="tenuifolia">tenuifolia</tp:taxon-name-part></tp:taxon-name></italic>). This was based on several collections of the same single population extending along a slope next to a road in Zamora-Chinchipe. We visited one of them (“13 km E of the pass, just before junction with old road”, -3.9764109958906992 S, -79.10201083174987 W) and failed to find it. The location has been transformed into a quarry. This unfortunate finding depicts that this plant is already negatively affected by human activities and reveals the need to confirm the persistence of this population and, if positive, to apply urgent conservation measures.</p></tp:treatment-sec></tp:taxon-treatment>
