# Supplementary material for: New relevant chorological and conservation data on Carex (Cyperaceae) and Hypericum (Hypericaceae) from Ecuador
Source: Biodivers Data J. 2023 Mar 8;11:e99603. doi: 10.3897/BDJ.11.e99603 (PMC10848657; doi:10.3897/BDJ.11.e99603)
Supplement: XML Treatment for Carex melanocystis [file BDJ.11.e99603-treatment12.xml]

<!DOCTYPE tp:taxon-treatment
  PUBLIC "-//TaxonX//DTD Taxonomic Treatment Publishing DTD v0 20100105//EN" "tax-treatment-NSO.dtd">
<tp:taxon-treatment xmlns:tp="http://www.plazi.org/taxpub"><tp:treatment-meta><mixed-citation publication-type="journal"><person-group><name><surname>Jiménez-Mejías</surname><given-names>Pedro</given-names></name><name><surname>Morales-Alonso</surname><given-names>Ana</given-names></name><name><surname>Oleas</surname><given-names>Nora H</given-names></name><name><surname>Sánchez</surname><given-names>Enmily</given-names></name><name><surname>Martín-Bravo</surname><given-names>Santiago</given-names></name><name><surname>Masa-Iranzo</surname><given-names>Irene</given-names></name><name><surname>S. Meseguer</surname><given-names>Andrea</given-names></name></person-group><article-title>New relevant chorological and conservation data on <italic><tp:taxon-name><tp:taxon-name-part taxon-name-part-type="genus" reg="Carex">Carex</tp:taxon-name-part></tp:taxon-name></italic> (<tp:taxon-name><tp:taxon-name-part taxon-name-part-type="family">Cyperaceae</tp:taxon-name-part></tp:taxon-name>) and <italic><tp:taxon-name><tp:taxon-name-part taxon-name-part-type="genus" reg="Hypericum">Hypericum</tp:taxon-name-part></tp:taxon-name></italic> (<tp:taxon-name><tp:taxon-name-part taxon-name-part-type="family">Hypericaceae</tp:taxon-name-part></tp:taxon-name>) from Ecuador</article-title><source>Biodivers Data J</source><day>08</day><month>03</month><year>2023</year><volume>11</volume><pub-id pub-id-type="doi">10.3897/BDJ.11.e99603</pub-id></mixed-citation></tp:treatment-meta><tp:nomenclature><tp:taxon-name>
            <object-id xmlns:xlink="http://www.w3.org/1999/xlink" content-type="arpha" xlink:type="simple">FCB308FB-AC29-5774-A6FD-08DCA35B7E3A</object-id>
            <tp:taxon-name-part taxon-name-part-type="genus">Carex</tp:taxon-name-part>
            <tp:taxon-name-part taxon-name-part-type="species">melanocystis</tp:taxon-name-part>
          </tp:taxon-name><tp:taxon-authority>É.Desv. in C.Gay, Fl. Chil. 6: 203 (1854)</tp:taxon-authority></tp:nomenclature><tp:treatment-sec sec-type="materials"><title>Materials</title><list list-type="alpha-lower" list-content="occurrences"><list-item><p><bold>Type status:</bold> <named-content xmlns:xlink="http://www.w3.org/1999/xlink" content-type="dwc:typeStatus" xlink:type="simple">Other material</named-content>. <bold>Occurrence:</bold> catalogNumber: <named-content xmlns:xlink="http://www.w3.org/1999/xlink" content-type="dwc:catalogNumber" xlink:type="simple">QCA 36444, QCNE 141330</named-content>; recordNumber: <named-content xmlns:xlink="http://www.w3.org/1999/xlink" content-type="dwc:recordNumber" xlink:type="simple">55347</named-content>; recordedBy: <named-content xmlns:xlink="http://www.w3.org/1999/xlink" content-type="dwc:recordedBy" xlink:type="simple">S. Lægaard</named-content>; occurrenceID: <named-content xmlns:xlink="http://www.w3.org/1999/xlink" content-type="dwc:occurrenceID" xlink:type="simple">QCA 36444, QCNE 141330</named-content>; <bold>Taxon:</bold> scientificName: <named-content xmlns:xlink="http://www.w3.org/1999/xlink" content-type="dwc:scientificName" xlink:type="simple"><italic><tp:taxon-name><tp:taxon-name-part taxon-name-part-type="genus" reg="Carex">Carex</tp:taxon-name-part><tp:taxon-name-part taxon-name-part-type="species" reg="melanocystis">melanocystis</tp:taxon-name-part></tp:taxon-name></italic> É.Desv</named-content>; <bold>Location:</bold> country: <named-content xmlns:xlink="http://www.w3.org/1999/xlink" content-type="dwc:country" xlink:type="simple">Ecuador</named-content>; stateProvince: <named-content xmlns:xlink="http://www.w3.org/1999/xlink" content-type="dwc:stateProvince" xlink:type="simple">Bolívar</named-content>; verbatimLocality: <named-content xmlns:xlink="http://www.w3.org/1999/xlink" content-type="dwc:verbatimLocality" xlink:type="simple">Km 4 on road Los Arenales-Salinas</named-content>; verbatimElevation: <named-content xmlns:xlink="http://www.w3.org/1999/xlink" content-type="dwc:verbatimElevation" xlink:type="simple">4300 m</named-content>; locationRemarks: <named-content xmlns:xlink="http://www.w3.org/1999/xlink" content-type="dwc:locationRemarks" xlink:type="simple">Bolívar. Km 4 on road Los Arenales-Salinas, <named-content content-type="dwc:verbatimCoordinates" xlink:type="simple">01°24’S 78°55’W</named-content>, 4300 m, grass-sward</named-content>; georeferenceProtocol: <named-content xmlns:xlink="http://www.w3.org/1999/xlink" content-type="dwc:georeferenceProtocol" xlink:type="simple">label</named-content>; <bold>Event:</bold> eventDate: <named-content xmlns:xlink="http://www.w3.org/1999/xlink" content-type="dwc:eventDate" xlink:type="simple">Oct-02-1985</named-content>; habitat: <named-content xmlns:xlink="http://www.w3.org/1999/xlink" content-type="dwc:habitat" xlink:type="simple">grass-sward</named-content>; <bold>Record Level:</bold> basisOfRecord: <named-content xmlns:xlink="http://www.w3.org/1999/xlink" content-type="dwc:basisOfRecord" xlink:type="simple">PreservedSpecimen</named-content></p></list-item></list></tp:treatment-sec><tp:treatment-sec sec-type="Taxon discussion"><title>Taxon discussion</title><p><italic><tp:taxon-name><tp:taxon-name-part taxon-name-part-type="genus" reg="Carex">Carex</tp:taxon-name-part><tp:taxon-name-part taxon-name-part-type="species" reg="melanocystis">melanocystis</tp:taxon-name-part></tp:taxon-name></italic> is widely distributed across the Andes, from Tierra del Fuego to the Central Andes of Peru (<xref ref-type="bibr" rid="B8315622">Jiménez-Mejías et al. 2020</xref>, <xref ref-type="bibr" rid="B8315699">Jiménez-Mejías et al. 2021a</xref>). It has been recently segregated from the closely-related Holarctic <italic><tp:taxon-name><tp:taxon-name-part taxon-name-part-type="genus" reg="Cyperus">C.</tp:taxon-name-part><tp:taxon-name-part taxon-name-part-type="species" reg="maritima">maritima</tp:taxon-name-part></tp:taxon-name></italic> Gunnerus (<xref ref-type="bibr" rid="B8315688">Jiménez-Mejías et al. 2021b</xref>). <italic><tp:taxon-name><tp:taxon-name-part taxon-name-part-type="genus" reg="Carex">Carex</tp:taxon-name-part><tp:taxon-name-part taxon-name-part-type="species" reg="melanocystis">melanocystis</tp:taxon-name-part></tp:taxon-name></italic> is the only Southern Hemisphere representative of the Disticha clade (subg. <tp:taxon-name><tp:taxon-name-part taxon-name-part-type="genus" reg="Carex"/><tp:taxon-name-part taxon-name-part-type="subgenus" reg="Vignea">Vignea</tp:taxon-name-part></tp:taxon-name> (T.Lestib) Peterm.), where both species are nested.</p><p>These are the first confirmed records of <italic><tp:taxon-name><tp:taxon-name-part taxon-name-part-type="genus" reg="Carex">C.</tp:taxon-name-part><tp:taxon-name-part taxon-name-part-type="species" reg="melanocystis">melanocystis</tp:taxon-name-part></tp:taxon-name></italic> for Ecuador, which become the northernmost limit of the species.</p></tp:treatment-sec><ref-list><ref id="B8315622"><element-citation xmlns:xlink="http://www.w3.org/1999/xlink" publication-type="article" xlink:type="simple"><person-group person-group-type="author"><name name-style="western"><surname>Jiménez-Mejías</surname><given-names>Pedro</given-names></name><name name-style="western"><surname>Fabbroni</surname><given-names>Mariela</given-names></name><name name-style="western"><surname>Haigh</surname><given-names>Anna</given-names></name></person-group><year>2020</year><article-title>Chorological, nomenclatural and taxonomic notes on <italic><tp:taxon-name><tp:taxon-name-part taxon-name-part-type="genus" reg="Carex">Carex</tp:taxon-name-part></tp:taxon-name></italic> (<tp:taxon-name><tp:taxon-name-part taxon-name-part-type="family">Cyperaceae</tp:taxon-name-part></tp:taxon-name>) from Bolivia and northern Argentina</article-title><source>Kew Bulletin</source><volume>75</volume><issue>24</issue><pub-id pub-id-type="doi">10.1007/S12225-020-9880-8</pub-id></element-citation></ref><ref id="B8315699"><element-citation xmlns:xlink="http://www.w3.org/1999/xlink" publication-type="article" xlink:type="simple"><person-group person-group-type="author"><name name-style="western"><surname>Jiménez-Mejías</surname><given-names>Pedro</given-names></name><name name-style="western"><surname>Pérez</surname><given-names>Patricio</given-names></name><name name-style="western"><surname>Gebauer</surname><given-names>Sebastian</given-names></name><name name-style="western"><surname>Martín-Bravo</surname><given-names>Santiago</given-names></name></person-group><year>2021</year><article-title>A new remarkable dwarf sedge (<italic><tp:taxon-name><tp:taxon-name-part taxon-name-part-type="genus" reg="Carex">Carex</tp:taxon-name-part><tp:taxon-name-part taxon-name-part-type="species" reg="phylloscirpoides">phylloscirpoides</tp:taxon-name-part></tp:taxon-name></italic>, <tp:taxon-name><tp:taxon-name-part taxon-name-part-type="family">Cyperaceae</tp:taxon-name-part></tp:taxon-name>) from Northern Chile, with insights on the evolution of austral <tp:taxon-name><tp:taxon-name-part taxon-name-part-type="genus" reg="Carex">Carex</tp:taxon-name-part><tp:taxon-name-part taxon-name-part-type="infraspecific-rank">section</tp:taxon-name-part><tp:taxon-name-part taxon-name-part-type="section" reg="Racemosae">Racemosae</tp:taxon-name-part></tp:taxon-name></article-title><source>Systematic Botany</source><volume>46</volume><fpage>34</fpage><lpage>47</lpage><pub-id pub-id-type="doi">10.1600/036364421X16128061189567</pub-id></element-citation></ref><ref id="B8315688"><element-citation xmlns:xlink="http://www.w3.org/1999/xlink" publication-type="article" xlink:type="simple"><person-group person-group-type="author"><name name-style="western"><surname>Jiménez-Mejías</surname><given-names>Pedro</given-names></name><name name-style="western"><surname>Martín-Bravo</surname><given-names>Santiago</given-names></name><name name-style="western"><surname>Márquez-Corro</surname><given-names>José</given-names></name><name name-style="western"><surname>Donadío</surname><given-names>Sabina</given-names></name><name name-style="western"><surname>Roalson</surname><given-names>Eric</given-names></name><name name-style="western"><surname>Naczi</surname><given-names>Rob</given-names></name></person-group><year>2021</year><article-title>A synopsis of the androgynous species of <tp:taxon-name><tp:taxon-name-part taxon-name-part-type="genus" reg="Carex">Carex</tp:taxon-name-part><tp:taxon-name-part taxon-name-part-type="infraspecific-rank">subgenus</tp:taxon-name-part><tp:taxon-name-part taxon-name-part-type="subgenus" reg="Vignea">Vignea</tp:taxon-name-part></tp:taxon-name> (<tp:taxon-name><tp:taxon-name-part taxon-name-part-type="family">Cyperaceae</tp:taxon-name-part></tp:taxon-name>) in South America</article-title><source>Botanical Journal of the Linnean Society</source><volume>196</volume><fpage>188</fpage><lpage>220</lpage><pub-id pub-id-type="doi">10.1093/botlinnean/boaa100</pub-id></element-citation></ref></ref-list></tp:taxon-treatment>
