# Supplementary material for: New relevant chorological and conservation data on Carex (Cyperaceae) and Hypericum (Hypericaceae) from Ecuador
Source: Biodivers Data J. 2023 Mar 8;11:e99603. doi: 10.3897/BDJ.11.e99603 (PMC10848657; doi:10.3897/BDJ.11.e99603)
Supplement: XML Treatment for Hypericum sprucei [file BDJ.11.e99603-treatment22.xml]

<!DOCTYPE tp:taxon-treatment
  PUBLIC "-//TaxonX//DTD Taxonomic Treatment Publishing DTD v0 20100105//EN" "tax-treatment-NSO.dtd">
<tp:taxon-treatment xmlns:tp="http://www.plazi.org/taxpub"><tp:treatment-meta><mixed-citation publication-type="journal"><person-group><name><surname>Jiménez-Mejías</surname><given-names>Pedro</given-names></name><name><surname>Morales-Alonso</surname><given-names>Ana</given-names></name><name><surname>Oleas</surname><given-names>Nora H</given-names></name><name><surname>Sánchez</surname><given-names>Enmily</given-names></name><name><surname>Martín-Bravo</surname><given-names>Santiago</given-names></name><name><surname>Masa-Iranzo</surname><given-names>Irene</given-names></name><name><surname>S. Meseguer</surname><given-names>Andrea</given-names></name></person-group><article-title>New relevant chorological and conservation data on <italic><tp:taxon-name><tp:taxon-name-part taxon-name-part-type="genus" reg="Carex">Carex</tp:taxon-name-part></tp:taxon-name></italic> (<tp:taxon-name><tp:taxon-name-part taxon-name-part-type="family">Cyperaceae</tp:taxon-name-part></tp:taxon-name>) and <italic><tp:taxon-name><tp:taxon-name-part taxon-name-part-type="genus" reg="Hypericum">Hypericum</tp:taxon-name-part></tp:taxon-name></italic> (<tp:taxon-name><tp:taxon-name-part taxon-name-part-type="family">Hypericaceae</tp:taxon-name-part></tp:taxon-name>) from Ecuador</article-title><source>Biodivers Data J</source><day>08</day><month>03</month><year>2023</year><volume>11</volume><pub-id pub-id-type="doi">10.3897/BDJ.11.e99603</pub-id></mixed-citation></tp:treatment-meta><tp:nomenclature><tp:taxon-name>
            <object-id xmlns:xlink="http://www.w3.org/1999/xlink" content-type="arpha" xlink:type="simple">DAF03156-0F06-52FA-A3C5-3430FE368B48</object-id>
            <tp:taxon-name-part taxon-name-part-type="genus">Hypericum</tp:taxon-name-part>
            <tp:taxon-name-part taxon-name-part-type="species">sprucei</tp:taxon-name-part>
          </tp:taxon-name><tp:taxon-authority>N. Robson, Bull. Brit. Mus. (Nat. Hist.), Botany Series 16: 65 (1987)</tp:taxon-authority></tp:nomenclature><tp:treatment-sec sec-type="materials"><title>Materials</title><list list-type="alpha-lower" list-content="occurrences"><list-item><p><bold>Type status:</bold> <named-content xmlns:xlink="http://www.w3.org/1999/xlink" content-type="dwc:typeStatus" xlink:type="simple">Other material</named-content>. <bold>Occurrence:</bold> catalogNumber: <named-content xmlns:xlink="http://www.w3.org/1999/xlink" content-type="dwc:catalogNumber" xlink:type="simple">QCA 50283</named-content>; recordNumber: <named-content xmlns:xlink="http://www.w3.org/1999/xlink" content-type="dwc:recordNumber" xlink:type="simple">212</named-content>; recordedBy: <named-content xmlns:xlink="http://www.w3.org/1999/xlink" content-type="dwc:recordedBy" xlink:type="simple">X. Buitrón</named-content>; occurrenceID: <named-content xmlns:xlink="http://www.w3.org/1999/xlink" content-type="dwc:occurrenceID" xlink:type="simple">QCA 50283</named-content>; <bold>Taxon:</bold> scientificName: <named-content xmlns:xlink="http://www.w3.org/1999/xlink" content-type="dwc:scientificName" xlink:type="simple"><italic><tp:taxon-name><tp:taxon-name-part taxon-name-part-type="genus" reg="Hypericum">Hypericum</tp:taxon-name-part><tp:taxon-name-part taxon-name-part-type="species" reg="sprucei">sprucei</tp:taxon-name-part></tp:taxon-name></italic> N. Robson</named-content>; <bold>Location:</bold> country: <named-content xmlns:xlink="http://www.w3.org/1999/xlink" content-type="dwc:country" xlink:type="simple">Ecuador</named-content>; stateProvince: <named-content xmlns:xlink="http://www.w3.org/1999/xlink" content-type="dwc:stateProvince" xlink:type="simple">Bolívar</named-content>; verbatimLocality: <named-content xmlns:xlink="http://www.w3.org/1999/xlink" content-type="dwc:verbatimLocality" xlink:type="simple">Carretera Chimbo a Totoras</named-content>; verbatimElevation: <named-content xmlns:xlink="http://www.w3.org/1999/xlink" content-type="dwc:verbatimElevation" xlink:type="simple">3250 m</named-content>; locationRemarks: <named-content xmlns:xlink="http://www.w3.org/1999/xlink" content-type="dwc:locationRemarks" xlink:type="simple">Bolívar. Carretera Chimbo a Totoras, 3250 m</named-content>; georeferenceProtocol: <named-content xmlns:xlink="http://www.w3.org/1999/xlink" content-type="dwc:georeferenceProtocol" xlink:type="simple">label</named-content>; <bold>Event:</bold> eventDate: <named-content xmlns:xlink="http://www.w3.org/1999/xlink" content-type="dwc:eventDate" xlink:type="simple">Feb-21-1987</named-content>; <bold>Record Level:</bold> basisOfRecord: <named-content xmlns:xlink="http://www.w3.org/1999/xlink" content-type="dwc:basisOfRecord" xlink:type="simple">PreservedSpecimen</named-content></p></list-item></list></tp:treatment-sec><tp:treatment-sec sec-type="Taxon discussion"><title>Taxon discussion</title><p><italic><tp:taxon-name><tp:taxon-name-part taxon-name-part-type="genus" reg="Hypericum">Hypericum</tp:taxon-name-part><tp:taxon-name-part taxon-name-part-type="species" reg="sprucei">sprucei</tp:taxon-name-part></tp:taxon-name></italic> (Fig. <xref ref-type="fig" rid="F8315446">2</xref>D,d) has been reported from a handful of provinces in Ecuador. It belongs to section <tp:taxon-name><tp:taxon-name-part taxon-name-part-type="genus" reg="Hypericum"/><tp:taxon-name-part taxon-name-part-type="section" reg="Brathys">Brathys</tp:taxon-name-part></tp:taxon-name> (Mutis ex L.f.) Choisy.</p><p>Here, we present an additional record for a new province (Bolívar). This species is not included in the Ecuadorian Red List.</p></tp:treatment-sec><tp:treatment-sec><!--Section generated to contain objects referenced in tp:taxon-treatment.--><fig id="F8315446" position="float" orientation="portrait"><object-id xmlns:xlink="http://www.w3.org/1999/xlink" content-type="arpha" xlink:type="simple">DA7F0632-69DD-565E-A399-CAFEEA8CA392</object-id><object-id xmlns:xlink="http://www.w3.org/1999/xlink" content-type="doi" xlink:type="simple">10.3897/BDJ.11.e99603.figure2</object-id><label>Figure 2.</label><caption><p>Representative Ecuadorian <italic><tp:taxon-name><tp:taxon-name-part taxon-name-part-type="genus" reg="Hypericum">Hypericum</tp:taxon-name-part></tp:taxon-name></italic> species (capital letters) mentioned in this work and their habitats (small letters). <italic><tp:taxon-name><tp:taxon-name-part taxon-name-part-type="genus" reg="Hypericum">Hypericum</tp:taxon-name-part><tp:taxon-name-part taxon-name-part-type="species" reg="acostanum">acostanum</tp:taxon-name-part></tp:taxon-name></italic>: <bold>A &amp; a</bold>, Loja, Celica-Guachanamá road. <italic><tp:taxon-name><tp:taxon-name-part taxon-name-part-type="genus" reg="Hypericum">Hypericum</tp:taxon-name-part><tp:taxon-name-part taxon-name-part-type="species" reg="matangense">matangense</tp:taxon-name-part></tp:taxon-name></italic>: <bold>B &amp; b</bold> Morona-Santiago, Páramo de Matanga. <italic><tp:taxon-name><tp:taxon-name-part taxon-name-part-type="genus" reg="Hypericum">Hypericum</tp:taxon-name-part><tp:taxon-name-part taxon-name-part-type="species" reg="prietoi">prietoi</tp:taxon-name-part></tp:taxon-name></italic>: <bold>c</bold> Azuay, Oña-Morasloma road. <italic><tp:taxon-name><tp:taxon-name-part taxon-name-part-type="genus" reg="Hypericum">Hypericum</tp:taxon-name-part><tp:taxon-name-part taxon-name-part-type="species" reg="sprucei">sprucei</tp:taxon-name-part></tp:taxon-name></italic>: <bold>D &amp; d</bold> Carchi, Reserva Ecológica El Ángel.</p></caption><graphic xmlns:xlink="http://www.w3.org/1999/xlink" xlink:href="bdj-11-e99603-g002.jpg" position="float" id="oo_782020.jpg" orientation="portrait" xlink:type="simple"><uri content-type="original_file" xlink:type="simple">https://binary.pensoft.net/fig/782020</uri></graphic></fig></tp:treatment-sec></tp:taxon-treatment>
